# Supplementary material for: Silencing of the Laccase (lacc2) Gene from Pleurotus ostreatus Causes Important Effects on the Formation of Toxocyst-like Structures and Fruiting Body
Source: Int J Mol Sci. 2023 May 2;24(9):8143. doi: 10.3390/ijms24098143 (PMC10179115; doi:10.3390/ijms24098143)
Supplement: Supplementary file 1 [file ijms-24-08143-s001.zip]

Archive with 1 entries (1 files):
- ijms-2342834-supplementary.pdf
